# Supplementary material for: Ih Channels Control Feedback Regulation from Amacrine Cells to Photoreceptors
Source: PLoS Biol. 2015 Apr 1;13(4):e1002115. doi: 10.1371/journal.pbio.1002115 (PMC4382183; doi:10.1371/journal.pbio.1002115)
Supplement: S1 Data — (XLSX) [file pbio.1002115.s001.xlsx]

## Sheet: Sheet1
Fig. 1C	Genotype	Number of total flies	Number of flies show oscillation	% of flies that show oscillation	Standard error of rate
	Canton-S	20	0	0	0
	w1118	120	0	0	0
	Ihf03355	90	88	97.8	1.58
	Ihf01485	60	59	98.3	1.65
	Ihf03355/Ihf01485	16	16	100	0
	Ihf03355/Exl7131	10	10	100	0
	Ihf03355/BSC700	12	11	91.67	7.98
	Ihf03355 excision	13	0	0	0
Fig. 2B	Genotype	Number of R-cells	Number of R-cells show oscillation	% of R-cells that show oscillation	Standard error of rate
	w1118	12	0	0	0
	Ihf03355	12	11	0.9167	7.98
Fig. 2C	Genotype	Number of flies	Depolarization amplitude 1	2	3	4	5	6	7	8	9	10			Mean	SEM
	w1118	10	12.05	12.18	11.54	10.9	12.82	11.54	11.03	12.16	10.02	12.26			11.6	0.8
	Ihf03355	10	9.43	10	10.6	10.57	9.92	11.41	10.77	11.25	9.27	10.1			10.3	0.7
	Genotype	Number of flies	T3/4 of depolarization 1	2	3	4	5	6	7	8	9	10			Mean	SEM
	w1118	10	0.077	0.038	0.054	0.046	0.062	0.077	0.077	0.071	0.044	0.067			0.06	0.01
	Ihf03355	10	0.231	0.305	0.184	0.231	0.231	0.184	0.231	0.231	0.233	0.236			0.23	0.03
Fig. 3D	Genotype	Number of total flies	Number of flies show oscillation	% of flies that show oscillation	Standard error of rate
	Ihf03355	90	88	97.8	1.58
	norpA	10	0	0	0
	norpA;Ihf03355	16	13	81.25	9.76
Fig. 5C	Genotype	Number of total flies	Number of flies show oscillation	% of flies that show oscillation	Standard error of rate
	THU02084	12	0	0	0
	elav-gal4	12	0	0	0
	elav>THU02084	32	29	91	5.06
	repo-gal4	11	0	0	0
	repo>THU02084	13	0	0	0
	rh1-gal4	12	0	0	0
	rh1>THU02084	15	0	0	0
	Lai-gal4	14	0	0	0
	Lai>THU02084	20	12	60	10.95
	L1L2-gal4	12	0	0	0
	L1L2>THU02084	16	2	12.5	8.27
	Lai+L1L2-gal4	10	0	0	0
	Lai+L1L2>THU02084	11	9	81.82	11.63
Fig. 6B	Isoform	Relative mRNA level			Mean	SEM
	RJ	0.1285	0.1266		0.1276	0.001
	RK	0.4943	0.4737		0.484	0.015
	RL	0.2691	0.2784		0.2737	0.006
	RI	0.1081	0.1213		0.1147	0.009
Fig. 7B	Genotype	Number of total flies	Number of flies show oscillation	% of flies that show oscillation	Standard error of rate
	w1118	120	0	0	0
	Ih;UAS-Ih	14	13	92.86	6.88
	elav;Ih	14	13	92.86	6.88
	elav>UAS-Ih;Ih	37	1	2.7	2.67
	repo;Ih	13	12	92	7.5
	repo>UAS-Ih;Ih	18	14	77.78	5.08
	rh1;Ih	15	14	93	6.59
	rh1>UAS-Ih;Ih	10	9	90	9.49
	Lai;Ih	16	15	93.8	6.03
	Lai>UAS-Ih;Ih	47	8	17.02	5.48
	L1L2;Ih	11	11	100	0
	L1L2>UAS-Ih;Ih	15	14	93.3	6.5
	L1L2+Lai;Ih	10	10	100	0
	L1L2+Lai>UAS-Ih;Ih	12	1	8.3	7.96
Fig. 7D	Genotype	Number of R-cells	Number of R-cells show oscillation	% of R-cells that show oscillation	Standard error of rate
	Ih	12	11	91.7	7.96
	Lai>Ih;Ih	10	2	20	12.6
Fig. 8B	Genotype	Number of R-cells	Number of R-cells show oscillation	% of R-cells that show oscillation	Standard error of rate
	Ih;UAS-TeTxLC	6	6	100	0
	Lai>UAS-TeTxLC;Ih	9	0	0	0
	L1L2>UAS-TeTxLC;Ih	8	7	87.5	11.7
	Genotype	Number of recorded flies	t3/4 of depolarization 1	2	3	4	5	6	7	8	9		Mean	SEM
	Ih;UAS-TeTxLC	6	0.174	0.268	0.283	0.266	0.178	0.187					0.23	0.05
	Lai>UAS-TeTxLC;Ih	9	0.702	0.985	0.997	1.023	0.67	1.053	0.98	0.654	1.079		0.9	0.18
	L1L2>UAS-TeTxLC;Ih	8	0.241	0.174	0.234	0.238	0.271	0.184	0.184	0.171			0.21	0.04
Fig. 8C	Genotype	Number of total flies	Number of flies show oscillation	% of flies that show oscillation	Standard error of rate
	Ih;UAS-ork△C	10	10	100	0
	Ih,L1L2>UAS-ork△C	43	34	79.07	6.2
	Ih;Lai>UAS-ork△C	23	2	8.7	5.9
	Lai>UAS-ork△C	12	0	0	0
Fig. 8D	Genotype	Number of R-cells	Number of R-cells show oscillation	% of R-cells that show oscillation	Standard error of rate
	Ih;vGluT-RNAi	6	6	100	0
	Ih;Lai>vGluT-RNAi	9	1	11.1	10.5
	Ih,L1L2>vGluT-RNAi	6	6	100	0
	Genotype	Number of recorded flies	t3/4 of depolarization 1	2	3	4	5	6	7	8	9			Mean	SEM
	Ih;vGluT-RNAi	6	0.171	0.181	0.261	0.174	0.188	0.286						0.21	0.05
	Ih;Lai>vGluT-RNAi	9	0.515	0.712	0.635	0.599	0.655	0.597	0.598	0.632	0.561			0.61	0.06
	Ih,L1L2>vGluT-RNAi	6	0.264	0.298	0.261	0.194	0.195	0.182						0.23	0.05
Fig. 9A	Genotype	Number of total flies	Number of flies show oscillation	% of flies that show oscillation	Standard error of rate
	Ih;Ca-α1T/+	10	10	100	0
	Ih;Ca-α1T	11	10	90.91	8.67
	Ih;Cac/+	14	13	92.86	6.88
	Ih;Cac	15	0	0	0
Fig. 9B	Genotype	Number of total flies	Number of flies show oscillation	% of flies that show oscillation	Standard error of rate
	Ih;Ca-α1D-RNAi	15	14	93.33	6.5
	elav;Ih;Ca-α1D-RNAi	35	35	100	0
	Ih;Cac-RNAi	15	14	93.33	6.5
	elav;Ih;Cac-RNAi	16	1	6.25	6.1
	Ih;Lai>Cac-RNAi	12	2	16.67	10.8
Fig. 9C	Genotype	Number of total flies	Number of flies show oscillation	% of flies that show oscillation	Standard error of rate
	Ih;UAS-NaChBac	12	12	100	0
	Ih,L1L2;>UAS-NaChBac	14	10	71.43	1.2
	Ih;Lai>UAS-NaChBac	22	4	18.18	8.2
	Lai>UAS-NaChBac	11	0	0	0
Fig. 10B	Genotype	Number of total flies	Number of flies show oscillation	% of flies that show oscillation	Standard error of rate
	Ih;UAS-RNAi(T2118)	14	13	0.9286	6.88
	Ih;Rh1-Gal4>UAS-RNAi(T2118)	12	11	0.9167	7.98
	Ih;UAS-RNAi(T3089)	10	9	0.9	9.49
	Ih;Rh1-Gal4>UAS-RNAi(T3089)	12	11	0.9167	7.98
	Ih;UAS-RNAi(T3982)	16	15	0.9375	6.38
	Ih;Rh1-Gal4>UAS-RNAi(T3982)	10	9	0.9	9.49
	Ih;UAS-RNAi(T4260)	13	12	0.923	7.39
	Ih;Rh1-Gal4>UAS-RNAi(T4260)	12	3	0.25	1.25
	Ih;UAS-RNAi(T3080)	12	11	0.9167	7.98
	Ih;Rh1-Gal4>UAS-RNAi(T3080)	13	3	0.231	11.6
Fig. 11C	Genotype	Number of recorded flies	Depolarization amplitude 1	2	3	4	5	6	7	8	9	10			Mean	SEM
	w1118	10	12.551	11.979	11.738	11.697	13.021	11.838	10.897	11.089	10.342	11.05			11.6	0.8
	ekar	10	3.946	3.974	3.89	4.403	4.487	4.359	4.531	4.124	4.837	4.538			4.3	0.3
Fig. 11E	Genotype	Number of R-cells	Number of R-cells show oscillation	% of R-cells that show oscillation	Standard error of rate
	Ihf03355	12	11	0.9167	7.98
	ekar	14	0	0	0
	Ih;;ekar	11	1	9.1	8.67
Fig. 12B	Genotype	Number of flies	Amplitude 1	2	3	4	5	6	7	8	9	10	11	12		Mean	SEM
	w1118	10	2.958	3.056	3.057	2.707	3.037	2.567	2.767	3.187	2.791	2.934				2.91	0.19
	Ih	12	2.083	1.986	2.118	2.092	2.104	1.77	1.841	2.081	1.946	2.067	2.027	2.057		2.01	0.11
	ekar	11	0.566	0.794	0.657	0.579	0.534	0.482	0.681	0.764	0.565	0.669	0.647			0.63	0.1
	Lai>TeTxLc	9	1.013	0.972	0.907	1.215	1.031	1	1.18	1.008	1.023					1.04	0.1
Fig.12E	Genotype	PI value 1	2	3	4	5	6	7	8	9	10	11	12	13	14	15	16	17	18	19	20		Mean	SEM
1 lux	CS	0.73	0.68	0.73	0.7	0.6	0.66	0.72	0.7	0.66	0.74	0.67	0.61	0.62	0.74								0.682857	0.0482667
	ekar	0.42	0.45	0.42	0.44	0.48	0.44	0.41	0.45	0.57	0.48	0.35	0.46	0.41	0.52								0.45	0.052915
	Lai>TeTxLc	0.36	0.52	0.42	0.48	0.54	0.51	0.54	0.46	0.53	0.57	0.44											0.488182	0.0628996
	Ih	0.13	0.2	0.21	0.22	0.25	0.23	0.17	0.18	0.24	0.27	0.26	0.3	0.19	0.24	0.21							0.22	0.0430946
10 lux	CS	0.71	0.84	0.82	0.87	0.78	0.86	0.76	0.81	0.81	0.83	0.79	0.83	0.91	0.8								0.815714	0.0491018
	ekar	0.65	0.68	0.67	0.7	0.67	0.78	0.72	0.68	0.73	0.65	0.69	0.7	0.69	0.71	0.61	0.71	0.73	0.7				0.692778	0.037386
	Lai>TeTxLc	0.76	0.65	0.77	0.76	0.7	0.68	0.72	0.72	0.72	0.69	0.7	0.73	0.67	0.7	0.75	0.65	0.63	0.73				0.707222	0.0405558
	Ih	0.59	0.57	0.48	0.46	0.59	0.5	0.58	0.49	0.5	0.49	0.6	0.49	0.49	0.53	0.52	0.63	0.45	0.52				0.526667	0.0532475
	ninaE	-0.01		0.02	-0.04	-0.04	-0.05	-0.02	0.03	0.03	-0.02	-0.11	0.07	0.03									-0.00916667	0.0483281
85 lux	CS	0.85	0.79	0.89	0.8	0.86	0.89	0.81	0.8	0.8	0.83	0.89	0.83	0.83	0.81	0.86							0.836	0.0354159
	ekar	0.81	0.74	0.84	0.74	0.72	0.79	0.85	0.79	0.76	0.77	0.8	0.72	0.79	0.85	0.85	0.86	0.76	0.82	0.89	0.78		0.7965	0.0491266
	Lai>TeTxLc	0.82	0.83	0.89	0.76	0.76	0.84	0.84	0.74	0.83	0.94												0.825	0.0611465
	Ih	0.62	0.76	0.6	0.66	0.57	0.57	0.56	0.69	0.48	0.67	0.64	0.72	0.58	0.71	0.77	0.66	0.84	0.61	0.72			0.654211	0.0874526
	ninaE	0.02	0.01	0.03	0.02	0.03	0.01	0.02	0.04	-0.04	0	0	0.1	0.01	-0.01	-0.01	0.04						0.016875	0.0302696
800 lux	CS	0.93	0.89	0.86	0.91	0.86	0.91	0.92	0.91	0.9	0.93	0.89	0.93	0.93	0.91	0.86							0.902667	0.0257645
	ekar	0.87	0.85	0.84	0.84	0.83	0.87	0.87	0.89	0.79	0.87	0.9	0.82	0.89	0.84	0.85	0.86	0.79					0.851176	0.0317967
	Lai>TeTxLc	0.87	0.9	0.88	0.85	0.76	0.83	0.88	0.87	0.9	0.84												0.858	0.0415799
	Ih	0.75	0.74	0.69	0.76	0.77	0.68	0.85	0.78	0.78	0.69	0.77	0.74	0.79	0.71								0.75	0.046575
	ninaE	0.15	0.15	0.03	0.16	0.03	0.1	0.02	0.04	0.09	0.12	0.05	0.1	0.08	0.16	0.01	0.04						0.083125	0.0532565
S1B Fig.	Reconding time points (minutes)	Frequency 1 (Hz)	2	3	4	5	6	7	8	9	10		Mean	SEM
	1	0.87	0.95	0.79	0.82	0.97	0.76	0.75	0.89	0.92	0.89		0.86	0.08
	5	0.69	0.73	0.58	0.61	0.78	0.55	0.53	0.63	0.67	0.69		0.65	0.08
	10	0.56	0.66	0.56	0.61	0.55	0.49	0.55	0.6	0.63	0.61		0.58	0.05
	15	0.55	0.56	0.43	0.47	0.52	0.45	0.47	0.46	0.5	0.51		0.49	0.04
	20	0.35	0.39	0.29	0.27	0.39	0.27	0.32	0.35	0.4	0.37		0.34	0.05
	25	0.08	0.23	0.06	0.07	0.17	0.11	0.09	0.19	0.18	0.15		0.13	0.06
	Reconding time points (minutes)	Depolarization 1 (mV)	2	3	4	5	6	7	8	9	10		Mean	SEM
	1	1.83	1.54	1.47	1.91	1.72	1.77	1.52	1.73	1.83	1.38		1.67	0.18
	5	1.72	1.43	1.41	1.88	1.54	1.64	1.46	1.69	1.68	1.36		1.58	0.17
	10	1.38	1.14	1.07	1.43	1.21	1.38	1.11	1.42	1.36	1.09		1.26	0.15
	15	1.31	1.03	1.05	1.27	1.07	1.19	0.96	1.02	1.23	0.98		1.11	0.13
	20	0.82	0.78	0.58	0.89	0.79	0.61	0.62	0.66	0.82	0.57		0.71	0.12
	25	0.78	0.72	0.49	0.8	0.68	0.46	0.52	0.51	0.78	0.44		0.62	0.15
S2C Fig.	Genotype	Number of total flies	Number of flies show oscillation	% of flies that show oscillation	Standard error of rate
	Ihf03355	90	88	97.8	1.58
	eyless	10	0	0	0
	elav	14	0	0	0
	Ih-RNAi v110274/+	12	0	0	0
	eyless>Ih-RNAi v110274	11	0	0	0
	elav>Ih-RNAi v110274	16	0	0	0
S3A Fig.	Genotype	Number of total flies	Number of flies show oscillation	% of flies that show oscillation	Standard error of rate
	Ih;UAS-TeTxLC	11	10	90.91	8.22
	Ih;Lai>UAS-TeTxLC	52	2	3.85	2.67
	Ih;L1L2>UAS-TeTxLC	25	21	84	7.33
	Lai>UAS-TeTxLC	15	0	0	0
S3B Fig.	Genotype	Number of total flies	Number of flies show oscillation	% of flies that show oscillation	Standard error of rate
	Ih;UAS-vGluT-RNAi	12	11	83.33	4.01
	Ih;L1L2>UAS-vGluT-RNAi	21	16	76.19	9.3
	Ih;Elav>UAS-vGluT-RNAi	14	2	14.29	9.35
	Ih;Lai>UAS-vGluT-RNAi	12	2	16.67	10.7
