# Supplementary material for: Ih Channels Control Feedback Regulation from Amacrine Cells to Photoreceptors
Source: PLoS Biol. 2015 Apr 1;13(4):e1002115. doi: 10.1371/journal.pbio.1002115 (PMC4382183; doi:10.1371/journal.pbio.1002115)
Supplement: S1 Table — (XLSX) [file pbio.1002115.s007.xlsx]

## Sheet: Sheet1
Figure	Panel	Genotype
Figure1	B-C	Canton-S
		w1118
		PBac{XP}Ihf03355
		PBac{XP}Ihf01485
		PBac{XP}Ihf03355/Df(2R)Exel7131
		PBac{XP}Ihf03355/Df(2R)BSC700
		Ihf03355 P-element excision
	D-E	w1118
		PBac{XP}Ihf03355
		PBac{XP}Ihf01485
Figure2	A-C	w1118
		PBac{XP}Ihf03355
Figure3	A、C	w1118
		PBac{XP}Ihf03355
	B	w1118
		PBac{XP}Ihf03355
		PBac{XP}Ihf01485
		PBac{XP}Ihf03355/ PBac{XP}Ihf01485
	D	norpAp24
		PBac{XP}Ihf03355
		norpAp24; PBac{XP}Ihf03355
Figure4	A	w1118
		PBac{XP}Ihf03355
	B	w1118
	C	L1-Gal4; UAS-GFP
	D	L2-Gal4/ UAS-GFP
	E	Lai-Gal4 /UAS-GFP
Figure5	A	w1118
		PBac{XP}Ihf03355
		ElavC155-Gal4 ; ; UAS-Ih-RNAi(THU02084.N)/+
		Rh1-Gal4 / UAS-Ih-RNAi(THU02084.N)
		Lai+L1L2-Gal4 / UAS-Ih-RNAi(THU02084.N)
		L1L2-Gal4 /+; UAS-Ih-RNAi(THU02084.N)/+
		Lai-Gal4 / UAS-Ih-RNAi(THU02084.N)
		Repo-Gal4 / UAS-Ih-RNAi(THU02084.N)
	D	Lai-Gal4 /UAS-GFP
		Lai-Gal4 /UAS-GFP, UAS-Ih-RNAi(THU02084.N)
	B、C	UAS-Ih-RNAi(THU02084.N)
		ElavC155-Gal4
		Repo-Gal4
		Rh1-Gal4
		Lai-Gal4
		L1L2-Gal4
		Lai+L1L2-Gal4
		ElavC155-Gal4 ; ; UAS-Ih-RNAi(THU02084.N)/+
		Rh1-Gal4 / UAS-Ih-RNAi(THU02084.N)
		Lai+L1L2-Gal4 / UAS-Ih-RNAi(THU02084.N)
		L1L2-Gal4/+ ; UAS-Ih-RNAi(THU02084.N)/+
		Lai-Gal4 / UAS-Ih-RNAi(THU02084.N)
		Repo-Gal4 / UAS-Ih-RNAi(THU02084.N)
Figure6	A	w1118
		PBac{XP}Ihf03355
	B	w1118
	C	Elav-Gal4; Ih/Cyo
		Ih; UAS-Ih/+
		Elav-Gal4; Ihf03355;UAS-Ih/+
Figure7	A-B	w1118
		Ihf03355; UAS-Ih
		Elav;Ihf03355
		Ihf03355; Repo-Gal4
		Ihf03355; Rh1-Gal4
		Ihf03355; Lai-Gal4
		L1L2-Gal4,Ihf03355
		Ihf03355, L1L2-Gal4;Lai-Gal4
		Ihf03355; Repo-Gal4/UAS-Ih
		Ihf03355; Rh1-Gal4/UAS-Ih
		Elav;Ihf03355; +/UAS-Ih
		L1L2-Gal4,Ihf03355; +/UAS-Ih
		Ihf03355; Lai-Gal4/UAS-Ih
		Ihf03355,L1L2-Gal4;Lai-Gal4/UAS-Ih
	C-D	PBac{XP}Ihf03355
		Ihf03355; Lai-Gal4/UAS-Ih
Figure8	A	w1118
		PBac{XP}Ihf03355
	B	Ihf03355,Tub-Gal80TS;UAS-TeTxLC
		Tub-Gal80TS, Ihf03355;Lai-Gal4/UAS-TeTxLC
		L1L2-Gal4,Ihf03355,Tub-Gal80TS; +/UAS-TeTxLC
	C	Ihf03355,Tub-Gal80TS; +/UAS-Ork1△C
		L1L2-Gal4,Tub-Gal80TS,Ihf03355; +/UAS-Ork1△C
		Ihf03355,Tub-Gal80TS;Lai-Gal4/UAS-Ork1△C
		Lai-Gal4,Tub-Gal80TS/UAS-Ork1△C
	D	Ihf03355;+/UAS-vGluT-RNAi
		L1L2-Gal4,Ihf03355; +/ UAS-vGluT-RNAi
		Ihf03355; Lai-Gal4/UAS-vGluT-RNAi
Figure9	A	Ca-α1Tdel/+; Ihf03355
		Ca-α1Tdel; Ihf03355
		cacH18/+; Ihf03355
		cacH18; Ihf03355
	B	Ihf03355; +/UAS- Ca-a1D –RNAi(THU0766)
		Elav-Gal4; Ihf03355; +/UAS- Ca-a1D –RNAi(THU0766)
		Ihf03355; +/UAS-cac-RNAi(THU2586)
		Elav-Gal4; Ihf03355; +/UAS-cac-RNAi(THU2586)
		Ihf03355; Lai-Gal4/UAS-cac-RNAi(THU2586)
	C	Ihf03355;+/UAS-NaChBac-EGFP
		Ihf03355,L1L2-Gal4;+/UAS-NaChBac-EGFP
		Ihf03355;Lai-Gal4/UAS-NaChBac-EGFP
		Lai-Gal4/UAS-NaChBac-EGFP
Figure10	A-B	Ihf03355;UAS-GluR-RNAi(THU2118)
		Ihf03355;UAS-GluR-RNAi(THU3089)
		Ihf03355;UAS-GluR-RNAi(THU3982)
		Ihf03355;UAS-GluR-RNAi(THU4260)
		Ihf03355;UAS-GluR-RNAi(THU3080)
		Ihf03355;Rh1-Gal4/UAS-GluR-RNAi(THU2118)
		Ihf03355;Rh1-Gal4/UAS-GluR-RNAi(THU3089)
		Ihf03355;Rh1-Gal4/UAS-GluR-RNAi(THU3982)
		Ihf03355;Rh1-Gal4/UAS-GluR-RNAi(THU4260)
		Ihf03355;Rh1-Gal4/UAS-GluR-RNAi(THU3080)
Figure11	B-C	w1118
		CG9935MB00001
	D	Ihf03355
		CG9935MB00001
		Ihf03355;;CG9935MB00001
Figure12	A、B	w1118
		CG9935MB00001
		Ihf03355
		Lai-Gal4,Tub-Gal80TS/UAS-TeTxLC
	E	w1118
		PBac{XP}Ihf03355
		Lai-Gal4,Tub-Gal80TS/UAS-TeTxLC
		CG9935MB00001
		ninaE17
FigureS1	A-B	Ihf03355
FigureS2	A	w1118
		Ihf03355
		Ihf01485
		ey-Gal4>UAS-Ih-RNAi(v110274)
		L1-Gal4>UAS-Ih-RNAi(v110274)
		L2-Gal4>UASIh-RNAi(v110274)
		Elavc155-Gal4>UAS-Ih-RNAi(v110274)
	B-C	eyless-Gal4
		Elav-Gal4
		UAS-Ih-RNAi(v110274)
		eyless-Gal4>UAS-Ih-RNAi(v110274)
		Elav-Gal4c155>UAS-Ih-RNAi(v110274)
FigureS3	A	Tub-Gal80TS,Ihf03355;UAS-TeTxLC/+
		Tub-Gal80TS,L1L2-Gal4,Ihf03355;UAS-TeTxLC/+
		Tub-Gal80TS,Ihf03355;Lai-Gal4/UAS-TeTxLC
		Lai-Gal4,Tub-Gal80TS/UAS-TeTxLC
	B	Ihf03355;+/UAS-vGluT-RNAi
		L1L2-Gal4,Ihf03355;+/UAS-vGluT-RNAi
		Elav-Gal4;Ihf03355; +/ UAS-vGluT-RNAi
		Ihf03355; Lai-Gal4/UAS-vGluT-RNAi
FigureS4	A	CG9935MB00001/+
		CG9935MB00001
	B	w1118
		CG9935MB00001
FigureS5		w1118
		Ihf03355
		CG9935MB00001
